# Supplementary material for: Prenatal symptoms of anxiety and depression associated with sex differences in both maternal perceptions of one year old infant temperament and researcher observed infant characteristics
Source: J Affect Disord. 2020 Mar 1;264:383–92. doi: 10.1016/j.jad.2019.11.057 (PMC7005670; doi:10.1016/j.jad.2019.11.057)
Supplement: Supplementary file 2 [file mmc2.xml]

<?xml version="1.0" encoding="UTF-8" standalone="no"?><data:data><datasets><author>JOHNRM@CF.AC.UK</author><type>0</type><dataset><value>1</value><reason>The authors do not have permission to share data</reason><comments/></dataset></datasets></data:data>
